# Supplementary material for: Artificial Light-at-Night Exposure and Overweight and Obesity across GDP Levels among Chinese Children and Adolescents
Source: Nutrients. 2023 Feb 13;15(4):939. doi: 10.3390/nu15040939 (PMC9961462; doi:10.3390/nu15040939)
Supplement: Supplementary file 1 [file nutrients-15-00939-s001.zip]

Archive with 1 entries (1 files):
- nutrients-2071956-supplementary.pdf
